# Supplementary material for: On two species of Phintella Strand, 1906 from Hainan, China (Araneae, Salticidae)
Source: Biodivers Data J. 2024 Nov 20;12:e138400. doi: 10.3897/BDJ.12.e138400 (PMC11602962; doi:10.3897/BDJ.12.e138400)
Supplement: XML Treatment for Phintella hongkan [file BDJ.12.e138400-treatment1.xml]

<!DOCTYPE tp:taxon-treatment
  PUBLIC "-//TaxonX//DTD Taxonomic Treatment Publishing DTD v0 20100105//EN" "tax-treatment-NSO.dtd">
<tp:taxon-treatment xmlns:tp="http://www.plazi.org/taxpub"><tp:treatment-meta><mixed-citation publication-type="journal"><person-group><name><surname>Wang</surname><given-names>Cheng</given-names></name><name><surname>Gan</surname><given-names>Jiahui</given-names></name><name><surname>Mi</surname><given-names>Xiaoqi</given-names></name></person-group><article-title>On two species of <italic><tp:taxon-name><tp:taxon-name-part taxon-name-part-type="genus" reg="Phintella">Phintella</tp:taxon-name-part></tp:taxon-name></italic> Strand, 1906 from Hainan, China (<tp:taxon-name><tp:taxon-name-part taxon-name-part-type="order">Araneae</tp:taxon-name-part></tp:taxon-name>, <tp:taxon-name><tp:taxon-name-part taxon-name-part-type="family">Salticidae</tp:taxon-name-part></tp:taxon-name>)</article-title><source>Biodivers Data J</source><day>20</day><month>11</month><year>2024</year><volume>12</volume><pub-id pub-id-type="doi">10.3897/BDJ.12.e138400</pub-id></mixed-citation></tp:treatment-meta><tp:nomenclature><tp:taxon-name>
            <object-id xmlns:xlink="http://www.w3.org/1999/xlink" content-type="arpha" xlink:type="simple">2BB192CD-24BD-57BC-9FAA-FCFA353132D6</object-id>
            <tp:taxon-name-part taxon-name-part-type="genus">Phintella</tp:taxon-name-part>
            <tp:taxon-name-part taxon-name-part-type="species">hongkan</tp:taxon-name-part>
            <object-id xmlns:xlink="http://www.w3.org/1999/xlink" content-type="zoobank" xlink:type="simple" object-id-type="ZooBank">1AA6B662-CB96-4D26-ADAA-CA36EBDC3277</object-id>
          </tp:taxon-name><tp:taxon-authority>Wang, Gan &amp; Mi</tp:taxon-authority><tp:taxon-status xmlns:xlink="http://www.w3.org/1999/xlink" xlink:type="simple">sp. nov.</tp:taxon-status></tp:nomenclature><tp:treatment-sec sec-type="materials"><title>Materials</title><list list-type="alpha-lower" list-content="occurrences"><list-item><p><bold>Type status:</bold> <named-content xmlns:xlink="http://www.w3.org/1999/xlink" content-type="dwc:typeStatus" xlink:type="simple">Holotype</named-content>. <bold>Occurrence:</bold> individualID: <named-content xmlns:xlink="http://www.w3.org/1999/xlink" content-type="dwc:individualID" xlink:type="simple">TRU-JS 0825</named-content>; sex: <named-content xmlns:xlink="http://www.w3.org/1999/xlink" content-type="dwc:sex" xlink:type="simple">male</named-content>; associatedSequences: <named-content xmlns:xlink="http://www.w3.org/1999/xlink" content-type="dwc:associatedSequences" xlink:type="simple">GenBank: PQ412689</named-content>; occurrenceID: <named-content xmlns:xlink="http://www.w3.org/1999/xlink" content-type="dwc:occurrenceID" xlink:type="simple">1D552E33-339E-527F-BA02-612228678928</named-content>; <bold>Taxon:</bold> scientificName: <named-content xmlns:xlink="http://www.w3.org/1999/xlink" content-type="dwc:scientificName" xlink:type="simple"><italic><tp:taxon-name><tp:taxon-name-part taxon-name-part-type="genus" reg="Phintella">Phintella</tp:taxon-name-part><tp:taxon-name-part taxon-name-part-type="species" reg="hongkan">hongkan</tp:taxon-name-part></tp:taxon-name></italic> sp. nov.</named-content>; <bold>Location:</bold> country: <named-content xmlns:xlink="http://www.w3.org/1999/xlink" content-type="dwc:country" xlink:type="simple">China</named-content>; stateProvince: <named-content xmlns:xlink="http://www.w3.org/1999/xlink" content-type="dwc:stateProvince" xlink:type="simple">Hainan</named-content>; county: <named-content xmlns:xlink="http://www.w3.org/1999/xlink" content-type="dwc:county" xlink:type="simple">Baisha Li Autonomous</named-content>; locality: <named-content xmlns:xlink="http://www.w3.org/1999/xlink" content-type="dwc:locality" xlink:type="simple">Yuanmen Township, around of Hongkan Waterfall</named-content>; verbatimElevation: <named-content xmlns:xlink="http://www.w3.org/1999/xlink" content-type="dwc:verbatimElevation" xlink:type="simple">565 m</named-content>; verbatimLatitude: <named-content xmlns:xlink="http://www.w3.org/1999/xlink" content-type="dwc:verbatimLatitude" xlink:type="simple">19°4.94′N</named-content>; verbatimLongitude: <named-content xmlns:xlink="http://www.w3.org/1999/xlink" content-type="dwc:verbatimLongitude" xlink:type="simple">109°30.03′E</named-content>; <bold>Identification:</bold> identifiedBy: <named-content xmlns:xlink="http://www.w3.org/1999/xlink" content-type="dwc:identifiedBy" xlink:type="simple">Cheng Wang</named-content>; <bold>Event:</bold> samplingProtocol: <named-content xmlns:xlink="http://www.w3.org/1999/xlink" content-type="dwc:samplingProtocol" xlink:type="simple">Beating shrubs</named-content>; year: <named-content xmlns:xlink="http://www.w3.org/1999/xlink" content-type="dwc:year" xlink:type="simple">2024</named-content>; month: <named-content xmlns:xlink="http://www.w3.org/1999/xlink" content-type="dwc:month" xlink:type="simple">09</named-content>; day: <named-content xmlns:xlink="http://www.w3.org/1999/xlink" content-type="dwc:day" xlink:type="simple">17</named-content></p></list-item><list-item><p><bold>Type status:</bold> <named-content xmlns:xlink="http://www.w3.org/1999/xlink" content-type="dwc:typeStatus" xlink:type="simple">Paratype</named-content>. <bold>Occurrence:</bold> individualID: <named-content xmlns:xlink="http://www.w3.org/1999/xlink" content-type="dwc:individualID" xlink:type="simple">TRU-JS 0826</named-content>; individualCount: <named-content xmlns:xlink="http://www.w3.org/1999/xlink" content-type="dwc:individualCount" xlink:type="simple">1</named-content>; sex: <named-content xmlns:xlink="http://www.w3.org/1999/xlink" content-type="dwc:sex" xlink:type="simple">female</named-content>; associatedSequences: <named-content xmlns:xlink="http://www.w3.org/1999/xlink" content-type="dwc:associatedSequences" xlink:type="simple">GenBank: PQ412690</named-content>; occurrenceID: <named-content xmlns:xlink="http://www.w3.org/1999/xlink" content-type="dwc:occurrenceID" xlink:type="simple">6CF37AE7-5727-53CB-B8BB-022C5CAD1556</named-content>; <bold>Taxon:</bold> scientificName: <named-content xmlns:xlink="http://www.w3.org/1999/xlink" content-type="dwc:scientificName" xlink:type="simple"><italic><tp:taxon-name><tp:taxon-name-part taxon-name-part-type="genus" reg="Phintella">Phintella</tp:taxon-name-part><tp:taxon-name-part taxon-name-part-type="species" reg="hongkan">hongkan</tp:taxon-name-part></tp:taxon-name></italic> sp. nov.</named-content>; <bold>Location:</bold> country: <named-content xmlns:xlink="http://www.w3.org/1999/xlink" content-type="dwc:country" xlink:type="simple">China</named-content>; stateProvince: <named-content xmlns:xlink="http://www.w3.org/1999/xlink" content-type="dwc:stateProvince" xlink:type="simple">Hainan</named-content>; county: <named-content xmlns:xlink="http://www.w3.org/1999/xlink" content-type="dwc:county" xlink:type="simple">Baisha Li Autonomous</named-content>; locality: <named-content xmlns:xlink="http://www.w3.org/1999/xlink" content-type="dwc:locality" xlink:type="simple">Yuanmen Township, around of Hongkan Waterfall</named-content>; verbatimElevation: <named-content xmlns:xlink="http://www.w3.org/1999/xlink" content-type="dwc:verbatimElevation" xlink:type="simple">565 m</named-content>; verbatimLatitude: <named-content xmlns:xlink="http://www.w3.org/1999/xlink" content-type="dwc:verbatimLatitude" xlink:type="simple">19°4.94′N</named-content>; verbatimLongitude: <named-content xmlns:xlink="http://www.w3.org/1999/xlink" content-type="dwc:verbatimLongitude" xlink:type="simple">109°30.03′E</named-content>; <bold>Identification:</bold> identifiedBy: <named-content xmlns:xlink="http://www.w3.org/1999/xlink" content-type="dwc:identifiedBy" xlink:type="simple">Cheng Wang</named-content>; <bold>Event:</bold> samplingProtocol: <named-content xmlns:xlink="http://www.w3.org/1999/xlink" content-type="dwc:samplingProtocol" xlink:type="simple">Beating shrubs</named-content>; year: <named-content xmlns:xlink="http://www.w3.org/1999/xlink" content-type="dwc:year" xlink:type="simple">2024</named-content>; month: <named-content xmlns:xlink="http://www.w3.org/1999/xlink" content-type="dwc:month" xlink:type="simple">09</named-content>; day: <named-content xmlns:xlink="http://www.w3.org/1999/xlink" content-type="dwc:day" xlink:type="simple">17</named-content></p></list-item></list></tp:treatment-sec><tp:treatment-sec sec-type="Description"><title>Description</title><p><bold>Male</bold> (Fig. <xref ref-type="fig" rid="F12113769">1</xref>, Fig. <xref ref-type="fig" rid="F12113771">2</xref>C, D, F and G). Total length 2.93. Carapace 1.74 long, 1.39 wide. Abdomen 1.26 long, 0.98 wide. Eye sizes and inter-distances: AME 0.44, ALE 0.22, PME 0.21, AERW 1.26, PERW 1.24, EFL 0.83. Legs: I 4.21 (1.25, 0.60, 1.13, 0.83, 0.40), II 3.54 (1.10, 0.48, 0.88, 0.75, 0.33), III 4.14 (1.25, 0.53, 0.95, 1.03, 0.38), IV 4.44 (1.30, 0.53, 1.05, 1.13, 0.43). Carapace elevated, dark brown to dark, covered with clusters of white scale-like setae between PLEs and PMEs, with pair of sub-triangular dark patches inner to PMEs, irregular median yellow area and pair of oval dark patches bearing dense dark scale-like setae posteriorly on thorax; fovea dark red, longitudinal. Chelicerae dark yellow, mingled with green-brown, with two promarginal teeth and one larger, medially located retromarginal tooth. Endites sub-square, bearing scopulae on antero-inner portions. Labium tapered. Sternum yellow to green-brown. Legs green-brown to dark brown, except metatarsi and tarsi III and IV pale. Abdomen almost oval, dorsum setose, with median, transverse white setal band; venter dark.</p><p>Palp (Fig. <xref ref-type="fig" rid="F12113769">1</xref>A-C): tibia slightly wider than long in retrolateral view; retrolateral tibial apophysis strongly sclerotised, tapered, with pointed tip slightly curved ventrally; cymbium about 1.8 times longer than wide; bulb elongated; posterior lobe posteriorly extended, with blunt end; tegular bump sub-triangular, near distal portion of retrolateral tibial apophysis; lamellar process anteriorly located, near half-round; embolus short, strongly sclerotised, originating from antero-prolateral portion of bulb, slightly curved at base and with rather blunt end.</p><p><bold>Female</bold> (Fig. <xref ref-type="fig" rid="F12113771">2</xref>A, B and E). Total length 3.01. Carapace 1.48 long, 1.15 wide. Abdomen 1.61 long, 1.07 wide. Eye sizes and inter-distances: AME 0.39, ALE 0.20, PME 0.18, AERW 1.13, PERW 1.13, EFL 0.78. Legs: I 2.71 (0.85, 0.43, 0.63, 0.50, 0.30), II missing, III 3.16 (1.00, 0.43, 0.65, 0.75, 0.33), IV 3.56 (1.08, 0.40, 0.83, 0.90, 0.35). Carapace (Fig. <xref ref-type="fig" rid="F12113771">2</xref>E) pale to yellow, with similar dark patches as in male. Chelicerae yellow, with two promarginal teeth and one retromarginal tooth almost equal in size. Endites coloured as chelicerae. Labium pale. Legs pale, spiny. Abdomen elongate-oval, dorsum (Fig. <xref ref-type="fig" rid="F12113771">2</xref>E) pale to yellow, with two discontinuous, transverse dark stripes; venter pale, with terminal green-brown patch.</p><p>Epigyne (Fig. <xref ref-type="fig" rid="F12113771">2</xref>A and B): wider than long; copulatory openings mediolaterally located on atrium and opened laterally; copulatory ducts transversely extended at origin and then downward descending, distal end connected to base-inner portion of spermathecae; spermathecae oval, apart from each other by about one-fourth their width; fertilisation ducts lamellar.</p></tp:treatment-sec><tp:treatment-sec sec-type="Diagnosis"><title>Diagnosis</title><p>The male of <italic><tp:taxon-name><tp:taxon-name-part taxon-name-part-type="genus" reg="Phintella">Phintella</tp:taxon-name-part><tp:taxon-name-part taxon-name-part-type="species" reg="hongkan">hongkan</tp:taxon-name-part></tp:taxon-name></italic> sp. nov. resembles that of <italic><tp:taxon-name><tp:taxon-name-part taxon-name-part-type="genus" reg="Phintella">P.</tp:taxon-name-part><tp:taxon-name-part taxon-name-part-type="species" reg="arcuata">arcuata</tp:taxon-name-part></tp:taxon-name></italic> Huang, Wang &amp; Peng, 2015 in having similar habitus and palpal structure, but it differs in: 1) the carapace posteriorly has a pair of dark patches (Fig. <xref ref-type="fig" rid="F12113771">2</xref>C) versus absent in <italic><tp:taxon-name><tp:taxon-name-part taxon-name-part-type="genus" reg="Phintella">P.</tp:taxon-name-part><tp:taxon-name-part taxon-name-part-type="species" reg="arcuata">arcuata</tp:taxon-name-part></tp:taxon-name></italic> (<xref ref-type="bibr" rid="B12113871">Huang et al. 2015</xref>: fig. 1A); 2) the cheliceral fang lacks terminal flap (Fig. <xref ref-type="fig" rid="F12113771">2</xref>G) versus present in <italic><tp:taxon-name><tp:taxon-name-part taxon-name-part-type="genus" reg="Phintella">P.</tp:taxon-name-part><tp:taxon-name-part taxon-name-part-type="species" reg="arcuata">arcuata</tp:taxon-name-part></tp:taxon-name></italic> (<xref ref-type="bibr" rid="B12113871">Huang et al. 2015</xref>: figs. 1B and 3C); 3) the posterior lobe is downward extended (Fig. 1A) versus postero-retrolaterally in <italic><tp:taxon-name><tp:taxon-name-part taxon-name-part-type="genus" reg="Phintella">P.</tp:taxon-name-part><tp:taxon-name-part taxon-name-part-type="species" reg="arcuata">arcuata</tp:taxon-name-part></tp:taxon-name></italic> (<xref ref-type="bibr" rid="B12113871">Huang et al. 2015</xref>: figs. 1C and 3A); 4) the bulb has antero-retrolaterally extended lamellar process (Fig. <xref ref-type="fig" rid="F12113769">1</xref>A) versus retrolaterally in <italic><tp:taxon-name><tp:taxon-name-part taxon-name-part-type="genus" reg="Phintella">P.</tp:taxon-name-part><tp:taxon-name-part taxon-name-part-type="species" reg="arcuata">arcuata</tp:taxon-name-part></tp:taxon-name></italic> (<xref ref-type="bibr" rid="B12113871">Huang et al. 2015</xref>: figs. 1C and 3A); 5) the retrolateral shoulder of bulb has an inverted V-shaped edge (Fig. <xref ref-type="fig" rid="F12113769">1</xref>A) versus arc-shaped edge <italic>in <tp:taxon-name><tp:taxon-name-part taxon-name-part-type="genus" reg="Phintella">P.</tp:taxon-name-part><tp:taxon-name-part taxon-name-part-type="species" reg="arcuata">arcuata</tp:taxon-name-part></tp:taxon-name></italic> (<xref ref-type="bibr" rid="B12113871">Huang et al. 2015</xref>: figs. 1C and 3A). The female closely resembles that of <italic><tp:taxon-name><tp:taxon-name-part taxon-name-part-type="genus" reg="Phintella">P.</tp:taxon-name-part><tp:taxon-name-part taxon-name-part-type="species" reg="pygmaea">pygmaea</tp:taxon-name-part></tp:taxon-name></italic> (Wesołowska, 1981) in having an almost identical epigyne, but it can be easily distinguished by the absence of the basal epigynal plate (Fig. 2A) versus present <italic>in <tp:taxon-name><tp:taxon-name-part taxon-name-part-type="genus" reg="Phintella">P.</tp:taxon-name-part><tp:taxon-name-part taxon-name-part-type="species" reg="pygmaea">pygmaea</tp:taxon-name-part></tp:taxon-name></italic> (<xref ref-type="bibr" rid="B12113917">Wang et al. 2023</xref>: fig. 25A) and the presence of a pair of dark patches posteriorly on carapace (Fig. 2E) versus absent in <italic><tp:taxon-name><tp:taxon-name-part taxon-name-part-type="genus" reg="Phintella">P.</tp:taxon-name-part><tp:taxon-name-part taxon-name-part-type="species" reg="pygmaea">pygmaea</tp:taxon-name-part></tp:taxon-name></italic> (<xref ref-type="bibr" rid="B12113917">Wang et al. 2023</xref>: fig. 25E).</p></tp:treatment-sec><tp:treatment-sec sec-type="Etymology"><title>Etymology</title><p>The specific name is after Hongkan Waterfall, a famous scenic spot nears the type locality; noun (name) in apposition.</p></tp:treatment-sec><tp:treatment-sec sec-type="Distribution"><title>Distribution</title><p>Known only from the type locality in Hainan, China.</p></tp:treatment-sec><tp:treatment-sec><!--Section generated to contain objects referenced in tp:taxon-treatment.--><fig id="F12113769" position="float" orientation="portrait"><object-id xmlns:xlink="http://www.w3.org/1999/xlink" content-type="arpha" xlink:type="simple">FF216B37-1F01-5A29-A479-E33E2C90CD07</object-id><object-id xmlns:xlink="http://www.w3.org/1999/xlink" content-type="doi" xlink:type="simple">10.3897/BDJ.12.e138400.figure1</object-id><label>Figure 1.</label><caption><p>Male palp of <italic><tp:taxon-name><tp:taxon-name-part taxon-name-part-type="genus" reg="Phintella">Phintella</tp:taxon-name-part><tp:taxon-name-part taxon-name-part-type="species" reg="hongkan">hongkan</tp:taxon-name-part></tp:taxon-name></italic> sp. nov., holotype (TRU-JS 0825). <bold>A</bold> ventral; <bold>B</bold> retrolateral; <bold>C</bold> dorsal. Scale bars: 0.1 mm.</p></caption><graphic xmlns:xlink="http://www.w3.org/1999/xlink" xlink:href="bdj-12-e138400-g001.jpg" position="float" id="oo_1169686.jpg" orientation="portrait" xlink:type="simple"><uri content-type="original_file" xlink:type="simple">https://binary.pensoft.net/fig/1169686</uri></graphic></fig><fig id="F12113771" position="float" orientation="portrait"><object-id xmlns:xlink="http://www.w3.org/1999/xlink" content-type="arpha" xlink:type="simple">36FF5616-59A9-554C-AB37-31E12FDD37C9</object-id><object-id xmlns:xlink="http://www.w3.org/1999/xlink" content-type="doi" xlink:type="simple">10.3897/BDJ.12.e138400.figure2</object-id><label>Figure 2.</label><caption><p><italic><tp:taxon-name><tp:taxon-name-part taxon-name-part-type="genus" reg="Phintella">Phintella</tp:taxon-name-part><tp:taxon-name-part taxon-name-part-type="species" reg="hongkan">hongkan</tp:taxon-name-part></tp:taxon-name></italic> sp. nov. <bold>A</bold>, <bold>B</bold>, <bold>E</bold> female paratype (TRU-JS 0826) and <bold>C</bold>, <bold>D</bold>, <bold>F</bold>, <bold>G</bold> holotype (TRU-JS 0825). <bold>A</bold> epigyne, ventral; <bold>B</bold> vulva, dorsal; <bold>C</bold>, <bold>E</bold> habitus, dorsal; <bold>D</bold> ditto, ventral; <bold>F</bold> carapace, frontal; <bold>G</bold> chelicera, posterior. Scale bars: 0.1 mm (<bold>A</bold>, <bold>B</bold>, <bold>G</bold>); 0.5 mm (<bold>C</bold>-<bold>F</bold>).</p></caption><graphic xmlns:xlink="http://www.w3.org/1999/xlink" xlink:href="bdj-12-e138400-g002.jpg" position="float" id="oo_1144969.jpg" orientation="portrait" xlink:type="simple"><uri content-type="original_file" xlink:type="simple">https://binary.pensoft.net/fig/1144969</uri></graphic></fig></tp:treatment-sec><ref-list><ref id="B12113871"><element-citation xmlns:xlink="http://www.w3.org/1999/xlink" publication-type="article" xlink:type="simple"><person-group person-group-type="author"><name name-style="western"><surname>Huang</surname><given-names>Y.</given-names></name><name name-style="western"><surname>Wang</surname><given-names>C.</given-names></name><name name-style="western"><surname>Peng</surname><given-names>X. J.</given-names></name></person-group><year>2015</year><article-title>Five new species of <italic><tp:taxon-name><tp:taxon-name-part taxon-name-part-type="genus" reg="Phintella">Phintella</tp:taxon-name-part></tp:taxon-name></italic> Strand, 1906 (<tp:taxon-name><tp:taxon-name-part taxon-name-part-type="order">Araneae</tp:taxon-name-part></tp:taxon-name>, <tp:taxon-name><tp:taxon-name-part taxon-name-part-type="family">Salticidae</tp:taxon-name-part></tp:taxon-name>) from the Wuling Mountains, China</article-title><source>ZooKeys</source><volume>514</volume><fpage>25</fpage><lpage>42</lpage><pub-id pub-id-type="doi">10.3897/zookeys.514.9159</pub-id></element-citation></ref><ref id="B12113917"><element-citation xmlns:xlink="http://www.w3.org/1999/xlink" publication-type="article" xlink:type="simple"><person-group person-group-type="author"><name name-style="western"><surname>Wang</surname><given-names>C.</given-names></name><name name-style="western"><surname>Mi</surname><given-names>X. Q.</given-names></name><name name-style="western"><surname>Wang</surname><given-names>W. H.</given-names></name><name name-style="western"><surname>Gan</surname><given-names>J. H.</given-names></name><name name-style="western"><surname>Irfan</surname><given-names>M.</given-names></name><name name-style="western"><surname>Zhong</surname><given-names>Y.</given-names></name><name name-style="western"><surname>Peng</surname><given-names>X. J.</given-names></name></person-group><year>2023</year><article-title>Notes on twenty-nine species of jumping spiders from South China (<tp:taxon-name><tp:taxon-name-part taxon-name-part-type="order">Araneae</tp:taxon-name-part></tp:taxon-name>: <tp:taxon-name><tp:taxon-name-part taxon-name-part-type="family">Salticidae</tp:taxon-name-part></tp:taxon-name>)</article-title><source>European Journal of Taxonomy</source><volume>902</volume><fpage>1</fpage><lpage>91</lpage><pub-id pub-id-type="doi">10.5852/ejt.2023.902.2319</pub-id></element-citation></ref></ref-list></tp:taxon-treatment>
