# Supplementary material for: On two species of Phintella Strand, 1906 from Hainan, China (Araneae, Salticidae)
Source: Biodivers Data J. 2024 Nov 20;12:e138400. doi: 10.3897/BDJ.12.e138400 (PMC11602962; doi:10.3897/BDJ.12.e138400)
Supplement: XML Treatment for Phintella liae [file BDJ.12.e138400-treatment2.xml]

<!DOCTYPE tp:taxon-treatment
  PUBLIC "-//TaxonX//DTD Taxonomic Treatment Publishing DTD v0 20100105//EN" "tax-treatment-NSO.dtd">
<tp:taxon-treatment xmlns:tp="http://www.plazi.org/taxpub"><tp:treatment-meta><mixed-citation publication-type="journal"><person-group><name><surname>Wang</surname><given-names>Cheng</given-names></name><name><surname>Gan</surname><given-names>Jiahui</given-names></name><name><surname>Mi</surname><given-names>Xiaoqi</given-names></name></person-group><article-title>On two species of <italic><tp:taxon-name><tp:taxon-name-part taxon-name-part-type="genus" reg="Phintella">Phintella</tp:taxon-name-part></tp:taxon-name></italic> Strand, 1906 from Hainan, China (<tp:taxon-name><tp:taxon-name-part taxon-name-part-type="order">Araneae</tp:taxon-name-part></tp:taxon-name>, <tp:taxon-name><tp:taxon-name-part taxon-name-part-type="family">Salticidae</tp:taxon-name-part></tp:taxon-name>)</article-title><source>Biodivers Data J</source><day>20</day><month>11</month><year>2024</year><volume>12</volume><pub-id pub-id-type="doi">10.3897/BDJ.12.e138400</pub-id></mixed-citation></tp:treatment-meta><tp:nomenclature><tp:taxon-name>
            <object-id xmlns:xlink="http://www.w3.org/1999/xlink" content-type="arpha" xlink:type="simple">19E7EAD6-3424-5962-8898-C315E3C69240</object-id>
            <tp:taxon-name-part taxon-name-part-type="genus">Phintella</tp:taxon-name-part>
            <tp:taxon-name-part taxon-name-part-type="species">liae</tp:taxon-name-part>
          </tp:taxon-name><tp:taxon-authority>Wang, Mi &amp; Peng, 2023</tp:taxon-authority></tp:nomenclature><tp:treatment-sec sec-type="materials"><title>Materials</title><list list-type="alpha-lower" list-content="occurrences"><list-item><p><bold>Type status:</bold> <named-content xmlns:xlink="http://www.w3.org/1999/xlink" content-type="dwc:typeStatus" xlink:type="simple">Other material</named-content>. <bold>Occurrence:</bold> individualID: <named-content xmlns:xlink="http://www.w3.org/1999/xlink" content-type="dwc:individualID" xlink:type="simple">TRU-JS 0827</named-content>; individualCount: <named-content xmlns:xlink="http://www.w3.org/1999/xlink" content-type="dwc:individualCount" xlink:type="simple">1</named-content>; sex: <named-content xmlns:xlink="http://www.w3.org/1999/xlink" content-type="dwc:sex" xlink:type="simple">male</named-content>; associatedSequences: <named-content xmlns:xlink="http://www.w3.org/1999/xlink" content-type="dwc:associatedSequences" xlink:type="simple">GenBank: PQ412691</named-content>; occurrenceID: <named-content xmlns:xlink="http://www.w3.org/1999/xlink" content-type="dwc:occurrenceID" xlink:type="simple">17184FC9-EE41-590B-90DA-FC6B50E5F51A</named-content>; <bold>Taxon:</bold> scientificName: <named-content xmlns:xlink="http://www.w3.org/1999/xlink" content-type="dwc:scientificName" xlink:type="simple"><italic><tp:taxon-name><tp:taxon-name-part taxon-name-part-type="genus" reg="Phintella">Phintella</tp:taxon-name-part><tp:taxon-name-part taxon-name-part-type="species" reg="liae">liae</tp:taxon-name-part></tp:taxon-name></italic> Wang, Mi &amp; Peng, 2023</named-content>; <bold>Location:</bold> country: <named-content xmlns:xlink="http://www.w3.org/1999/xlink" content-type="dwc:country" xlink:type="simple">China</named-content>; stateProvince: <named-content xmlns:xlink="http://www.w3.org/1999/xlink" content-type="dwc:stateProvince" xlink:type="simple">Hainan</named-content>; county: <named-content xmlns:xlink="http://www.w3.org/1999/xlink" content-type="dwc:county" xlink:type="simple">Baisha Li Autonomous</named-content>; locality: <named-content xmlns:xlink="http://www.w3.org/1999/xlink" content-type="dwc:locality" xlink:type="simple">Yuanmen Township, around of Hongkan Waterfall</named-content>; verbatimElevation: <named-content xmlns:xlink="http://www.w3.org/1999/xlink" content-type="dwc:verbatimElevation" xlink:type="simple">565 m</named-content>; verbatimLatitude: <named-content xmlns:xlink="http://www.w3.org/1999/xlink" content-type="dwc:verbatimLatitude" xlink:type="simple">19°4.94′N</named-content>; verbatimLongitude: <named-content xmlns:xlink="http://www.w3.org/1999/xlink" content-type="dwc:verbatimLongitude" xlink:type="simple">109°30.03′E</named-content>; <bold>Identification:</bold> identifiedBy: <named-content xmlns:xlink="http://www.w3.org/1999/xlink" content-type="dwc:identifiedBy" xlink:type="simple">Cheng Wang</named-content>; <bold>Event:</bold> samplingProtocol: <named-content xmlns:xlink="http://www.w3.org/1999/xlink" content-type="dwc:samplingProtocol" xlink:type="simple">beating shrubs</named-content>; year: <named-content xmlns:xlink="http://www.w3.org/1999/xlink" content-type="dwc:year" xlink:type="simple">2024</named-content>; month: <named-content xmlns:xlink="http://www.w3.org/1999/xlink" content-type="dwc:month" xlink:type="simple">9</named-content>; day: <named-content xmlns:xlink="http://www.w3.org/1999/xlink" content-type="dwc:day" xlink:type="simple">17</named-content></p></list-item><list-item><p><bold>Type status:</bold> <named-content xmlns:xlink="http://www.w3.org/1999/xlink" content-type="dwc:typeStatus" xlink:type="simple">Other material</named-content>. <bold>Occurrence:</bold> individualID: <named-content xmlns:xlink="http://www.w3.org/1999/xlink" content-type="dwc:individualID" xlink:type="simple">TRU-JS 0828</named-content>; individualCount: <named-content xmlns:xlink="http://www.w3.org/1999/xlink" content-type="dwc:individualCount" xlink:type="simple">1</named-content>; sex: <named-content xmlns:xlink="http://www.w3.org/1999/xlink" content-type="dwc:sex" xlink:type="simple">female</named-content>; associatedSequences: <named-content xmlns:xlink="http://www.w3.org/1999/xlink" content-type="dwc:associatedSequences" xlink:type="simple">GenBank: PQ412692</named-content>; occurrenceID: <named-content xmlns:xlink="http://www.w3.org/1999/xlink" content-type="dwc:occurrenceID" xlink:type="simple">AFD822E1-CBAC-5194-8ABB-DDA635EF866A</named-content>; <bold>Taxon:</bold> scientificName: <named-content xmlns:xlink="http://www.w3.org/1999/xlink" content-type="dwc:scientificName" xlink:type="simple"><italic><tp:taxon-name><tp:taxon-name-part taxon-name-part-type="genus" reg="Phintella">Phintella</tp:taxon-name-part><tp:taxon-name-part taxon-name-part-type="species" reg="liae">liae</tp:taxon-name-part></tp:taxon-name></italic> Wang, Mi &amp; Peng, 2023</named-content>; <bold>Location:</bold> country: <named-content xmlns:xlink="http://www.w3.org/1999/xlink" content-type="dwc:country" xlink:type="simple">China</named-content>; stateProvince: <named-content xmlns:xlink="http://www.w3.org/1999/xlink" content-type="dwc:stateProvince" xlink:type="simple">Hainan</named-content>; county: <named-content xmlns:xlink="http://www.w3.org/1999/xlink" content-type="dwc:county" xlink:type="simple">Baisha Li Autonomous</named-content>; locality: <named-content xmlns:xlink="http://www.w3.org/1999/xlink" content-type="dwc:locality" xlink:type="simple">Yuanmen Township, around of Hongkan Waterfall</named-content>; verbatimElevation: <named-content xmlns:xlink="http://www.w3.org/1999/xlink" content-type="dwc:verbatimElevation" xlink:type="simple">565 m</named-content>; verbatimLatitude: <named-content xmlns:xlink="http://www.w3.org/1999/xlink" content-type="dwc:verbatimLatitude" xlink:type="simple">19°4.94′N</named-content>; verbatimLongitude: <named-content xmlns:xlink="http://www.w3.org/1999/xlink" content-type="dwc:verbatimLongitude" xlink:type="simple">109°30.03′E</named-content>; <bold>Identification:</bold> identifiedBy: <named-content xmlns:xlink="http://www.w3.org/1999/xlink" content-type="dwc:identifiedBy" xlink:type="simple">Cheng Wang</named-content>; <bold>Event:</bold> samplingProtocol: <named-content xmlns:xlink="http://www.w3.org/1999/xlink" content-type="dwc:samplingProtocol" xlink:type="simple">beating shrubs</named-content>; year: <named-content xmlns:xlink="http://www.w3.org/1999/xlink" content-type="dwc:year" xlink:type="simple">2024</named-content>; month: <named-content xmlns:xlink="http://www.w3.org/1999/xlink" content-type="dwc:month" xlink:type="simple">9</named-content>; day: <named-content xmlns:xlink="http://www.w3.org/1999/xlink" content-type="dwc:day" xlink:type="simple">17</named-content></p></list-item></list></tp:treatment-sec><tp:treatment-sec sec-type="Description"><title>Description</title><p><bold>Male</bold> (Fig. <xref ref-type="fig" rid="F12113773">3</xref>A-D). See <xref ref-type="bibr" rid="B12113917">Wang et al. (2023)</xref>.</p><p><bold>Female</bold> (Fig. <xref ref-type="fig" rid="F12113773">3</xref>E-G). Total length 3.15. Carapace 1.59 long, 1.28 wide. Abdomen 1.60 long, 1.15 wide. Eye sizes and inter distances: AME 0.41, ALE 0.22, PME 0.21, AERW 1.24, PERW 1.25, EFL 0.82. Legs: I 2.59 (0.68, 0.48, 0.63, 0.50, 0.30), II 2.44 (0.68, 0.45, 0.58, 0.43, 0.30), III 3.01 (0.88, 0.40, 0.68, 0.70, 0.35), IV 3.69 (1.13, 0.48, 0.88, 0.85, 0.35). Carapace yellow to dark yellow, covered with clusters of white scale-like setae between PLEs and PMEs, with pair of dark patches inner to PMEs and sub-triangular dark patch posteriorly on thorax; fovea red, longitudinal. Chelicerae red yellow, with two promarginal teeth and one retromarginal tooth. Endites sub-square, with scopulae on antero-inner portions. Labium darker than endites. Sternum almost oval, with straight anterior margin. Legs pale yellow. Abdomen oval, dorsum mainly yellow, with white and dark scale-like setal stripes; venter pale.</p><p>Epigyne (Fig. <xref ref-type="fig" rid="F12113773">3</xref>F and G): wider than long, with broad basal epigynal plate with two lateral protrudings; copulatory openings anteriorly located, almost slit-shaped; copulatory ducts curved into C-shape at proximal and then downward descending to connect to ventro-median portions of spermathecae; spermathecae oval, touched; fertilisation ducts lamellar.l</p></tp:treatment-sec><tp:treatment-sec sec-type="Diagnosis"><title>Diagnosis</title><p>The male was thoroughly diagnosed in <xref ref-type="bibr" rid="B12113917">Wang et al. (2023)</xref>. The female of this species resembles that of <italic><tp:taxon-name><tp:taxon-name-part taxon-name-part-type="genus" reg="Phintella">P.</tp:taxon-name-part><tp:taxon-name-part taxon-name-part-type="species" reg="dives">dives</tp:taxon-name-part></tp:taxon-name></italic> (Simon, 1899) in having a similar epigyne, but it can be easily distinguished by the distance between protrudings of basal epigynal plates, which is about three-fifths the epigynal width (Fig. <xref ref-type="fig" rid="F12113773">3</xref>F) versus less than half of the epigynal width in <italic><tp:taxon-name><tp:taxon-name-part taxon-name-part-type="genus" reg="Phintella">P.</tp:taxon-name-part><tp:taxon-name-part taxon-name-part-type="species" reg="dives">dives</tp:taxon-name-part></tp:taxon-name></italic> and by the presence of anterior curved portions of spermathecae (Fig. <xref ref-type="fig" rid="F12113773">3</xref>G) versus absent in <italic><tp:taxon-name><tp:taxon-name-part taxon-name-part-type="genus" reg="Phintella">P.</tp:taxon-name-part><tp:taxon-name-part taxon-name-part-type="species" reg="dives">dives</tp:taxon-name-part></tp:taxon-name></italic> (see the drawings of <xref ref-type="bibr" rid="B12113929">Prószyński (1984)</xref>).</p></tp:treatment-sec><tp:treatment-sec sec-type="Distribution"><title>Distribution</title><p>China (Guangxi, Hainan).</p></tp:treatment-sec><tp:treatment-sec><!--Section generated to contain objects referenced in tp:taxon-treatment.--><fig id="F12113773" position="float" orientation="portrait"><object-id xmlns:xlink="http://www.w3.org/1999/xlink" content-type="arpha" xlink:type="simple">FB79249C-3DF3-5A9C-A983-21FC0C15AB79</object-id><object-id xmlns:xlink="http://www.w3.org/1999/xlink" content-type="doi" xlink:type="simple">10.3897/BDJ.12.e138400.figure3</object-id><label>Figure 3.</label><caption><p><italic><tp:taxon-name><tp:taxon-name-part taxon-name-part-type="genus" reg="Phintella">Phintella</tp:taxon-name-part><tp:taxon-name-part taxon-name-part-type="species" reg="liae">liae</tp:taxon-name-part></tp:taxon-name></italic> Wang, Mi &amp; Peng, 2023, <bold>A</bold>-<bold>D</bold> male (TRU-JS 0827) and <bold>E</bold>-<bold>G</bold> female (TRU-JS 0828). <bold>A</bold> palp, ventral; <bold>B</bold> ditto, retrolateral; <bold>C</bold> ditto, dorsal; <bold>D</bold>, <bold>E</bold> habitus, dorsal; <bold>F</bold> epigyne, ventral; <bold>G</bold> vulva, dorsal. Scale bars: 0.1 mm (<bold>A</bold>-<bold>C</bold>, <bold>F</bold>, <bold>G</bold>); 0.5 mm (<bold>D</bold>, <bold>E</bold>).</p></caption><graphic xmlns:xlink="http://www.w3.org/1999/xlink" xlink:href="bdj-12-e138400-g003.jpg" position="float" id="oo_1169749.jpg" orientation="portrait" xlink:type="simple"><uri content-type="original_file" xlink:type="simple">https://binary.pensoft.net/fig/1169749</uri></graphic></fig></tp:treatment-sec><ref-list><ref id="B12113917"><element-citation xmlns:xlink="http://www.w3.org/1999/xlink" publication-type="article" xlink:type="simple"><person-group person-group-type="author"><name name-style="western"><surname>Wang</surname><given-names>C.</given-names></name><name name-style="western"><surname>Mi</surname><given-names>X. Q.</given-names></name><name name-style="western"><surname>Wang</surname><given-names>W. H.</given-names></name><name name-style="western"><surname>Gan</surname><given-names>J. H.</given-names></name><name name-style="western"><surname>Irfan</surname><given-names>M.</given-names></name><name name-style="western"><surname>Zhong</surname><given-names>Y.</given-names></name><name name-style="western"><surname>Peng</surname><given-names>X. J.</given-names></name></person-group><year>2023</year><article-title>Notes on twenty-nine species of jumping spiders from South China (<tp:taxon-name><tp:taxon-name-part taxon-name-part-type="order">Araneae</tp:taxon-name-part></tp:taxon-name>: <tp:taxon-name><tp:taxon-name-part taxon-name-part-type="family">Salticidae</tp:taxon-name-part></tp:taxon-name>)</article-title><source>European Journal of Taxonomy</source><volume>902</volume><fpage>1</fpage><lpage>91</lpage><pub-id pub-id-type="doi">10.5852/ejt.2023.902.2319</pub-id></element-citation></ref><ref id="B12113929"><element-citation xmlns:xlink="http://www.w3.org/1999/xlink" publication-type="article" xlink:type="simple"><person-group person-group-type="author"><name name-style="western"><surname>Prószyński</surname><given-names>J.</given-names></name></person-group><year>1984</year><article-title>Atlas rysunków diagnostycznych mniej znanych <tp:taxon-name><tp:taxon-name-part taxon-name-part-type="family">Salticidae</tp:taxon-name-part></tp:taxon-name> (<tp:taxon-name><tp:taxon-name-part taxon-name-part-type="order">Araneae</tp:taxon-name-part></tp:taxon-name>)</article-title><source>Zeszyty Naukowe Wyższej Szkoły Rolniczo-Pedagogicznej w Siedlcach</source><volume>2</volume><fpage>1</fpage><lpage>177</lpage></element-citation></ref></ref-list></tp:taxon-treatment>
